# Supplementary material for: Tunable Interference Colors in Nanofibril–Crystal Composite Films via Integrated Salt-Assisted Assembly
Source: Research (Wash D C). 2026 Mar 20;9:1198. doi: 10.34133/research.1198 (PMC13003156; doi:10.34133/research.1198)
Supplement: Supplementary 1 — Notes S1 to S3 Figs. S1 to S32 Tables S1 to S5 Movies S1 to S3 [file research.1198.f1.zip]

Archive with 4 entries (4 files):
- 02_Supplementary Materials.docx
- Movie S1.mp4
- Movie S2.mp4
- Movie S3.mp4
